# Supplementary material for: Successful Treatment of an Acinar Pancreatic Carcinoma in an Inland Bearded Dragon (Pogona vitticeps): A Case Report
Source: Animals (Basel). 2024 Jul 4;14(13):1976. doi: 10.3390/ani14131976 (PMC11240475; doi:10.3390/ani14131976)
Supplement: Supplementary file 1 [file animals-14-01976-s001.zip]

Archive with 1 entries (1 files):
- animals-2952889-supplementary.pdf
